# Supplementary material for: Phenotypic and Molecular Characterization of Commensal, Community-Acquired and Nosocomial Klebsiella spp
Source: Microorganisms. 2021 Nov 12;9(11):2344. doi: 10.3390/microorganisms9112344 (PMC8625991; doi:10.3390/microorganisms9112344)
Supplement: Supplementary file 1 [file microorganisms-09-02344-s001.zip]

Archive with 1 entries (1 files):
- microorganisms-1448813-supplementary.pdf
